# Supplementary material for: Meroterpenoids from Gongolaria abies-marina against Kinetoplastids: In Vitro Activity and Programmed Cell Death Study
Source: Pharmaceuticals (Basel). 2023 Mar 23;16(4):476. doi: 10.3390/ph16040476 (PMC10146491; doi:10.3390/ph16040476)
Supplement: Supplementary file 1 [file pharmaceuticals-16-00476-s001.zip]

Archive with 1 entries (1 files):
- pharmaceuticals-2288893-supplementary.pdf
